# Supplementary material for: Immunogenicity, Safety, and Anti-Viral Efficacy of a Subunit SARS-CoV-2 Vaccine Candidate in Captive Black-Footed Ferrets (Mustela nigripes) and Their Susceptibility to Viral Challenge
Source: Viruses. 2022 Oct 4;14(10):2188. doi: 10.3390/v14102188 (PMC9612080; doi:10.3390/v14102188)
Supplement: Supplementary file 1 [file viruses-14-02188-s001.zip]

Archive with 1 entries (1 files):
- viruses-1889102-supplementary.pdf
